# Supplementary material for: Virtual reality simulation with eye-tracking feedback versus mannequin-based training for situational awareness in trauma management under simulated emergency department interruptions in Iran: a pilot randomized controlled trial
Source: J Educ Eval Health Prof. 2026 Apr 29;23:8. doi: 10.3352/jeehp.2026.23.8 (PMC13222740; doi:10.3352/jeehp.2026.23.8)
Supplement: Supplementary file 1 [file jeehp-23-08-dataset1.xlsx]

## Sheet:  VR Group
ID	Age	sex	SA before	SA after	ATLS before	ATLS after	Error before	Error after
24	24	m	9	17	-9	22	19	0
12	26	m	7	10	11	8	3	13
25	25	m	5	11	-14	23	25	2
11	24	m	9	13	6	29	16	3
1	28	m	5	17	31	54	3	0
32	26	f	9	16	-11	40	21	5
16	26	m	4	16	-7	24	22	1
13	25	m	4	17	13	45	10	2
33	24	f	10	16	-11	19	21	4
26	27	m	7	9	18	21	17	13
17	29	m	5	6	3	-2	21	14
19	24	m	5	9	-16	6	21	2
23	25	m	7	9	13	23	13	10
8	24	m	7	15	15	36	0	8
21	29	m	5	8	-3	6	18	11
35	30	m	9	17	-1	21	14	2
36	28	m	4	17	2	41	5	0

## Sheet: M Group
ID	Age	sex	SA before	SA after	ATLS before	ATLS after	Error before	Error after
20	28	m	10	12	1	6	14	6
2	25	m	6	8	-2	10	23	11
4	25	m	4	10	7	11	20	17
6	28	m	10	11	-1	7	17	15
7	27	m	4	8	16	24	15	13
10	25	m	14	17	34	41	5	3
5	24	f	4	13	22	24	14	13
14	31	m	11	14	24	28	13	11
15	25	m	14	15	37	39	6	5
9	24	m	9	17	18	50	0	0
27	27	m	10	10	17	19	14	11
30	25	m	5	7	-9	8	23	16
18	26	m	5	7	3	11	15	14
28	29	m	5	6	4	10	17	15
31	26	m	9	13	14	19	20	13
3	27	m	5	6	-2	3	21	15
29	29	m	5	6	4	5	17	16
34	29	m	6	12	4	24	10	5
